# Supplementary material for: Effects of β-Phenylethylamine on Psychomotor, Rewarding, and Reinforcing Behaviors and Affective State: The Role of Dopamine D1 Receptors
Source: Int J Mol Sci. 2021 Aug 31;22(17):9485. doi: 10.3390/ijms22179485 (PMC8430604; doi:10.3390/ijms22179485)
Supplement: Supplementary file 1 [file ijms-22-09485-s001.zip]

Archive with 1 entries (1 files):
- ijms-1355784-supplementary.pdf
